# Supplementary material for: Calcareous Materials Effectively Reduce the Accumulation of Cd in Potatoes in Acidic Cadmium-Contaminated Farmland Soils in Mining Areas
Source: Int J Environ Res Public Health. 2022 Sep 17;19(18):11736. doi: 10.3390/ijerph191811736 (PMC9517293; doi:10.3390/ijerph191811736)
Supplement: Supplementary file 1 [file ijerph-19-11736-s001.zip]

Archive with 1 entries (1 files):
- ijerph-1901020-supplementary.pdf
